# Supplementary material for: Mouse Genome Informatics: an integrated knowledgebase system for the laboratory mouse
Source: Genetics. 2024 Mar 26;227(1):iyae031. doi: 10.1093/genetics/iyae031 (PMC11075557; doi:10.1093/genetics/iyae031)
Supplement: iyae031_Supplementary_Data [file iyae031_supplementary_data.zip]

Archive with 5 entries (5 files):
- Figure_S1_GENETICS-2023-306303.pdf
- Figure_S2_GENETICS-2023-306303.pdf
- Figure_S3_GENETICS-2023-306303.pdf
- Figure_S4_GENETICS-2023-306303.pdf
- Figure_S5_GENETICS-2023-306303.pdf
